# Supplementary material for: Methods for multi-omic data integration in cancer research
Source: Front Genet. 2024 Sep 19;15:1425456. doi: 10.3389/fgene.2024.1425456 (PMC11446849; doi:10.3389/fgene.2024.1425456)
Supplement: Supplementary file 1 [file Table2.XLSX]

## Sheet: Sheet1
Computational method or Tool	Applications	Strengths	Limitations
Principal Component Analysis (PCA)	PCA is widely used for dimensionality reduction and data visualization in multi-omic studies. It combines multiple omics layers into a set of uncorrelated components that capture the maximum variance.	PCA is simple to implement, computationally efficient, and helps reduce dimensionality, making downstream analysis easier. It can highlight the most important patterns in the data.	PCA assumes linear relationships between variables and may not capture complex, non-linear interactions in multi-omic data. It may also miss biologically relevant signals if they do not correspond to the largest variance directions.
Non-Negative Matrix Factorization (NMF)	NMF is used for clustering and identifying latent factors in multi-omic data, particularly in cancer research to identify molecular subtypes.	NMF generates interpretable results by decomposing data into non-negative components, making it easier to link factors to biological meaning. It's particularly useful for identifying molecular signatures.	NMF may be sensitive to initialization and can converge to local minima. It also assumes non-negativity, which may not always be appropriate for all types of omic data.
Canonical Correlation Analysis (CCA)	CCA is used to identify and quantify relationships between two sets of multi-omic data, such as linking gene expression with methylation profiles.	CCA is powerful for exploring correlations between two datasets and can reveal meaningful biological relationships between different omic layers.	CCA assumes linear relationships and may not perform well with non-linear interactions. It also requires a large sample size to avoid overfitting and instability in the results.
Partial Least Squares (PLS)	PLS is used for regression modeling between multiple sets of omic data, useful in predictive modeling and identifying relationships between omics layers.	PLS can handle highly correlated and noisy data, making it suitable for multi-omic integration where the number of variables exceeds the number of samples.	PLS may overfit if not properly cross-validated. It also requires careful interpretation, as the components do not necessarily have a clear biological meaning.
Co-Inertia Analysis	Co-Inertia Analysis is used to integrate and compare datasets with the same set of samples, revealing common structures across different omics layers.	It simultaneously analyzes multiple datasets, making it effective for discovering common patterns and relationships across omics layers.	The method may struggle with datasets of differing sizes or missing data and assumes a linear relationship between datasets.
Multiple Factor Analysis (MFA)	MFA is used to integrate multiple datasets by balancing the influence of each dataset, often used in exploratory data analysis.	MFA effectively balances the contribution of each omic layer, making it suitable for datasets with varying scales and dimensions.	MFA, like PCA, assumes linearity and may not capture non-linear relationships. It may also dilute the signal from more informative datasets
Multi-Omic Gene Set Analysis (MOGSA)	MOGSA is used to perform gene set enrichment analysis across multiple omics layers, integrating them to identify enriched pathways or gene sets.	MOGSA directly links multi-omic data to biological processes, enhancing interpretability. It effectively handles different types of omic data.	The method depends on predefined gene sets or pathways, which may limit discovery of novel biological insights not represented in the reference sets.
Joint and Individual Variation Explained (JIVE)	JIVE is used to decompose multi-omic data into joint and individual components, distinguishing shared variation from unique variation.	JIVE separates the common and unique variation, offering clear insights into both shared and distinct biological processes across omics layers.	JIVE may be computationally intensive and sensitive to parameter selection. It also requires a well-defined joint structure in the data, which may not always exist.
iCluster	iCluster integrates multi-omic data for clustering analysis, commonly used to identify subtypes of cancer based on integrated molecular profiles.	iCluster can handle high-dimensional data and identify molecular subtypes that correlate with clinical outcomes, making it powerful for personalized medicine.	iCluster can be computationally demanding and may require careful parameter tuning. It also assumes that the integrated data can be modeled using a Gaussian distribution.
Regularized Generalized Canonical Correlation Analysis (RGCCA)	RGCCA is used to integrate multiple omics datasets by extending CCA with regularization, making it applicable to high-dimensional data.	RGCCA can handle multiple datasets simultaneously and incorporate regularization to avoid overfitting, making it suitable for complex multi-omic datasets.	The method can be computationally intensive and requires careful selection of regularization parameters. It also assumes linear relationships between datasets.
Multi-Omic Integrative Analysis (MOTA)	MOTA is used for the integration of multi-omic data through matrix decomposition methods, focusing on identifying shared and specific patterns.	MOTA effectively identifies shared patterns across multiple omics datasets while also highlighting omic-specific variations, providing a detailed view of the data.	MOTA can be sensitive to the choice of decomposition method and parameter settings. It also may require substantial computational resources for large datasets.
