# Supplementary material for: Methods for multi-omic data integration in cancer research
Source: Front Genet. 2024 Sep 19;15:1425456. doi: 10.3389/fgene.2024.1425456 (PMC11446849; doi:10.3389/fgene.2024.1425456)
Supplement: Supplementary file 2 [file Table3.XLSX]

## Sheet: Sheet1
Computational method or Tool	Applications	Strengths	Limitations
Least Absolute Shrinkage and Selection Operator (LASSO)	LASSO is widely used in multi-omic data integration, particularly for feature selection and identifying key biomarkers. It’s effective in scenarios where the number of predictors exceeds the number of observations, such as gene expression or methylation data.	LASSO performs automatic feature selection by shrinking some coefficients to zero, which helps in handling high-dimensional data and reducing model complexity. It is particularly useful for identifying a sparse set of predictive variables, making the models interpretable.	LASSO can be unstable when there are highly correlated predictors, as it tends to arbitrarily select one variable from a group of correlated ones. Additionally, its performance can degrade when dealing with complex, non-linear relationships in the data. It also may struggle with data heterogeneity, which is common in multi-omic datasets.
Elastic Net (ENET)	Elastic Net is used for multi-omic data integration where predictors are highly correlated, such as in genomics, transcriptomics, and other omic data. It’s effective in combining the strengths of both LASSO and ridge regression.	Elastic Net addresses the limitations of LASSO by combining LASSO’s L1 penalty with ridge regression’s L2 penalty, allowing for the selection of groups of correlated variables. This makes it more robust in settings with highly correlated predictors and improves predictive performance. It is particularly useful in situations where LASSO might miss relevant predictors due to strong correlations.	Elastic Net, like LASSO, requires careful tuning of its regularization parameters. The model's complexity increases due to the need to balance the two penalties, which can make interpretation more challenging. Additionally, while it improves on LASSO in handling correlated variables, it may still struggle with data that has non-linear relationships or strong heterogeneity.
