# Supplementary material for: Methods for multi-omic data integration in cancer research
Source: Front Genet. 2024 Sep 19;15:1425456. doi: 10.3389/fgene.2024.1425456 (PMC11446849; doi:10.3389/fgene.2024.1425456)
Supplement: Supplementary file 3 [file Table6.XLSX]

## Sheet: Sheet1
Computational method or Tool	Applications	Strengths	Limitations
APODHIN (A Priori Omics Data and Hypothesis-Driven Integrated Network)	APODHIN is a method that integrates multiple omics data layers with prior knowledge-based networks to identify biologically meaningful networks. It is particularly useful in identifying key genes and pathways relevant to specific diseases.	By incorporating prior biological knowledge, APODHIN enhances the biological relevance of the identified networks, which can lead to more interpretable and meaningful results. It can integrate various types of omics data, making it versatile.	The reliance on prior knowledge may limit the discovery of novel interactions not captured in existing databases. The method may also be biased by the quality and completeness of the prior knowledge used in the analysis.
NetICS (Network-based Integration of Multi-Omics Data for Cancer Subtypes)	NetICS is specifically designed for integrating multi-omics data to identify cancer driver genes and classify cancer subtypes. It uses network propagation techniques to prioritize candidate genes associated with cancer.	NetICS effectively leverages network information to integrate different omics layers, which can improve the identification of key cancer drivers. Its ability to prioritize genes based on their network context is particularly valuable in cancer research.	The method’s performance can be highly dependent on the quality of the network data and the propagation algorithm used. It may also struggle with data from rare cancer subtypes where the network information is sparse.
Mergeomics	Mergeomics integrates multiple omics datasets, such as genomics, transcriptomics, and metabolomics, to identify disease-associated pathways and networks. It is particularly useful in studying complex diseases like diabetes and cardiovascular diseases.	Mergeomics' strength lies in its ability to combine diverse omics data to provide a more comprehensive view of the biological pathways involved in disease. It uses network analysis to identify key drivers of disease processes.	The method can be computationally intensive, especially when dealing with large-scale omics data. Additionally, the integration process may introduce biases if the datasets have differing qualities or are incomplete.
iOmicsPASS	iOmicsPASS is a pathway-based method that integrates multiple omics data types to identify active pathways and subnetworks related to a specific phenotype. It has been applied to various diseases, including cancer and cardiovascular diseases.	iOmicsPASS uses a probabilistic framework to integrate omics data, which allows it to account for data uncertainty and variability. This results in more robust identification of disease-related pathways and subnetworks.	The probabilistic nature of iOmicsPASS can make it computationally demanding. The method may also require careful tuning of parameters to achieve optimal performance, which can be challenging for non-expert users.
PANDA (Passing Messages between Biological Networks to Refine Predicted Interactions)	PANDA is a network-based method that integrates different types of omics data to refine predictions of gene regulatory networks. It has been widely used in studies of gene regulation and complex diseases like cancer.	PANDA’s iterative approach to network refinement improves the accuracy and robustness of the predicted gene regulatory networks. It is highly flexible and can integrate various omics data types, making it applicable to a wide range of studies.	PANDA’s iterative nature can be computationally intensive, especially for large datasets. Additionally, the method’s performance is dependent on the initial network and data quality, which may affect the final predictions.
