# Supplementary material for: Methods for multi-omic data integration in cancer research
Source: Front Genet. 2024 Sep 19;15:1425456. doi: 10.3389/fgene.2024.1425456 (PMC11446849; doi:10.3389/fgene.2024.1425456)
Supplement: Supplementary file 4 [file Table4.XLSX]

## Sheet: Sheet1
Computational method or Tool	Applications	Strengths	Limitations
Sparse Generalized Canonical Correlation Analysis (SGCCA)	SGCCA is used for integrating multiple omics datasets while handling the sparsity in the data. It extends the canonical correlation analysis framework to multiple blocks of data, allowing for the identification of associations between different omic layers.	SGCCA handles data sparsity effectively, which is essential in high-dimensional datasets like genomics and transcriptomics. It allows for the simultaneous integration of multiple datasets, helping to uncover relationships across different biological layers. The sparsity constraint also enhances interpretability by focusing on the most relevant variables.	The model complexity of SGCCA can be challenging, requiring careful tuning of regularization parameters. Additionally, while it is powerful for linear associations, it may not fully capture non-linear relationships between data blocks. SGCCA can also be computationally intensive, especially with large datasets.
Sparse Partial Least Squares (sPLS)	sPLS is commonly used for the integration of two or more omics datasets, such as transcriptomics and proteomics, to identify key variables that explain the most variation across datasets. It is particularly useful for feature selection and dimensionality reduction.	sPLS effectively handles high-dimensional data by performing both variable selection and dimension reduction simultaneously. Its sparsity feature helps in identifying the most important features across different datasets, making it highly interpretable. sPLS is also flexible and can be applied to a wide range of data types, including continuous and categorical data	sPLS requires careful selection of tuning parameters to balance sparsity and predictive accuracy, which can be challenging. The method may also struggle with non-linear relationships, similar to other linear methods. Additionally, the interpretability of the results depends on the correct choice of the number of components and sparsity levels
mixOmics	mixOmics is a comprehensive R package designed for the integration and analysis of multi-omics data using various methods, including sPLS, SGCCA, and others. It provides a suite of tools for visualizing and analyzing the relationships between multiple omics datasets.	mixOmics is highly versatile, offering a wide range of methods tailored for different types of data and integration tasks. It provides intuitive visualization tools, which help in interpreting complex multi-omics datasets. The package is well-documented and widely used in the bioinformatics community, making it accessible to researchers with varying levels of expertise.	While mixOmics is powerful, it requires a good understanding of the underlying statistical methods to use it effectively. The choice of the appropriate method within the package can be complex, and incorrect usage may lead to misleading results. The computational cost can also be high when dealing with large datasets or complex models.
