# Supplementary material for: Methods for multi-omic data integration in cancer research
Source: Front Genet. 2024 Sep 19;15:1425456. doi: 10.3389/fgene.2024.1425456 (PMC11446849; doi:10.3389/fgene.2024.1425456)
Supplement: Supplementary file 5 [file Table1.XLSX]

## Sheet: Sheet1
Computational method or Tool	Applications	Strengths	Limitations
Cluster-of-clusters Analysis (CoCA)	Cluster-of-Clusters Analysis (CoCA) is primarily used for the late integration of multi-omic data, where different omic layers (e.g., genomics, transcriptomics, proteomics) are analyzed separately to generate clusters, and then these clusters are integrated to identify patterns across the omic layers. This method is particularly useful in cancer research for identifying subtypes of tumors that sh…	CoCA's major strength lies in its ability to leverage the clustering results from individual omics datasets to enhance the robustness of the final integrated clusters. It effectively handles the heterogeneity within each omic dataset and preserves the unique information from each omic layer while integrating them. This approach is advantageous in cancer research for discovering clinically relevan…	One limitation of CoCA is that it relies heavily on the quality and resolution of the initial clustering within each omic dataset. If the clusters within individual omic layers are not well-defined or are overly heterogeneous, the integration process may yield suboptimal or misleading results. Additionally, CoCA may struggle with very high-dimensional data or when the number of clusters in each o…
Active Pathways	ActivePathways is a method for integrating multi-omic data with a focus on pathway enrichment analysis. It identifies pathways that are enriched in significant genomic alterations by combining p-values across multiple omic datasets, such as gene expression, mutation, and copy number variation data. This method is often used in cancer research to uncover pathways that are likely driving the cancer…	ActivePathways excels in its ability to integrate various types of omic data to highlight biological pathways that are consistently altered across different datasets. This integrative approach enhances the biological relevance of the findings and can reveal pathways that might be overlooked when analyzing each omic dataset in isolation. Additionally, ActivePathways uses statistical methods to com…	A potential limitation of ActivePathways is that it assumes the p-values from different omic datasets are comparable, which may not always be the case due to differences in data distribution or statistical power between datasets. Moreover, the method focuses on known pathways, which can limit the discovery of novel mechanisms that are not well-represented in existing pathway databases. This bias …
