# Supplementary material for: Methods for multi-omic data integration in cancer research
Source: Front Genet. 2024 Sep 19;15:1425456. doi: 10.3389/fgene.2024.1425456 (PMC11446849; doi:10.3389/fgene.2024.1425456)
Supplement: Supplementary file 6 [file Table5.XLSX]

## Sheet: Sheet1
Computational method or Tool	Applications	Strengths	Limitations
Determining Regulatory Associations Using Graphical Models on Multiomic Networks (DRAGON)	DRAGON is used for constructing and analyzing regulatory networks from multi-omics data. It leverages graphical models to identify regulatory relationships across different omic layers, such as genomics, transcriptomics, and proteomics.	The method’s ability to handle multi-omic data allows for the discovery of complex regulatory interactions that may not be apparent when analyzing individual datasets in isolation. DRAGON’s use of graphical models helps in capturing the probabilistic relationships between different omic layers, making it robust to noise and data variability.	DRAGON can be computationally intensive due to the complexity of graphical models, especially when applied to large-scale omics data. The accuracy of the inferred networks is highly dependent on the quality of the input data, and the method may struggle with high levels of data sparsity.
Algorithm for the Reconstruction of Accurate Cellular Networks (ARACNE)	ARACNE is widely used to infer gene regulatory networks from gene expression data. It is particularly effective in identifying direct interactions between genes by eliminating indirect interactions using the Data Processing Inequality (DPI) algorithm.	ARACNE is known for its precision in reconstructing gene regulatory networks by focusing on direct interactions, which reduces false positives. It has been applied extensively in cancer research to identify key regulatory genes and pathways.	While ARACNE is effective for gene expression data, it is less suited for integrating multiple types of omics data. The method also requires large datasets to achieve reliable results, and it may not perform well with smaller sample sizes or noisy data.
Learning Module Networks (LeMoNe)	LeMoNe is used for clustering genes into co-regulated modules and inferring the regulatory programs controlling these modules. It integrates gene expression data with additional regulatory information, such as transcription factor binding sites.	LeMoNe’s module-based approach allows for the identification of groups of co-regulated genes, providing insights into the regulatory mechanisms controlling gene expression. The method is also flexible and can incorporate various types of regulatory data.	LeMoNe’s reliance on predefined regulatory information may limit its ability to discover novel regulatory relationships. Additionally, the accuracy of the inferred modules depends on the quality of the input data and the assumptions made about regulatory interactions.
LemonTree	LemonTree is an extension of LeMoNe, designed for the unsupervised analysis of large-scale gene expression datasets. It identifies co-regulated gene modules and their regulators without relying on predefined regulatory information.	LemonTree’s unsupervised approach allows for the discovery of novel regulatory modules and their regulators, making it well-suited for exploratory data analysis. It is also scalable, handling large datasets effectively.	The unsupervised nature of LemonTree may lead to less interpretable results compared to methods that incorporate prior knowledge. Additionally, the method’s performance can be affected by the choice of parameters, such as the number of modules.
Copy Number and Expression In Cancer (CONEXIC)	CONEXIC integrates gene expression data with copy number variation (CNV) data to identify driver genes and pathways in cancer. It is particularly useful for studying the genetic basis of cancer by linking CNVs to changes in gene expression.	CONEXIC’s integration of CNV and gene expression data allows for the identification of genes whose expression is driven by copy number alterations, which are often key players in cancer. The method is specifically tailored for cancer research, making it highly relevant in this context.	CONEXIC’s focus on CNV and expression data limits its applicability to other types of omics data. Additionally, the method may not perform well with datasets that have limited CNV variation or when applied to non-cancer contexts.
