# Supplementary material for: Methods for multi-omic data integration in cancer research
Source: Front Genet. 2024 Sep 19;15:1425456. doi: 10.3389/fgene.2024.1425456 (PMC11446849; doi:10.3389/fgene.2024.1425456)
Supplement: Supplementary file 7 [file Table7.XLSX]

## Sheet: Sheet1
Computational method or Tool	Applications	Strengths	Limitations
Seeding PANDA Interactions to Derive Epigenetic Regulation (SPIDER)	SPIDER integrates multiple omics data types by constructing synergistic pathways, enabling the discovery of novel interactions and regulatory mechanisms. It is particularly useful in identifying synergistic effects in complex diseases, such as cancer.	The method excels in revealing complex interactions and synergistic effects between different biological pathways, which might be missed by single-omic analyses. It leverages both data-driven and prior knowledge, making it versatile for various research applications.	SPIDER’s complexity can be a drawback, requiring significant computational resources and expertise to implement. The method’s performance also depends on the quality and completeness of the input data, which can affect the accuracy of the integration.
SNF (Similarity Network Fusion)	SNF integrates multi-omic data by constructing similarity networks for each data type and then fusing them into a single network. It has been widely used in cancer research, particularly for patient stratification and subtype discovery.	SNF is powerful for clustering and patient stratification because it effectively captures the complementary information from different omics layers. The method is flexible and can be applied to a variety of data types, including genomic, transcriptomic, and proteomic data.	While SNF is robust in many scenarios, it may struggle with very large datasets due to computational intensity. Additionally, the method may not perform as well when the omics data have highly disparate distributions or when some data types dominate the network fusion.
MultiOmic clustering by non-exhaustive tree (MONET)	MONET integrates different types of omics data to enhance gene regulatory networks by incorporating multiple sources of evidence, such as gene expression, methylation, and protein-protein interactions. It is used in the study of complex diseases like cancer.	MONET’s strength lies in its ability to enhance existing networks by integrating multiple omics layers, leading to more comprehensive and accurate models of gene regulation. It can uncover novel regulatory mechanisms that are not apparent from single-omic analyses.	The method requires high-quality input data and can be computationally demanding, particularly when dealing with large-scale multi-omics datasets. Additionally, the integration process may introduce biases if the data are not appropriately normalized.
iNetModels	iNetModels is a framework for integrating multi-omic data to build predictive models of molecular networks. It is used in various fields, including systems biology and personalized medicine, particularly in predicting drug responses and identifying therapeutic targets.	iNetModels is highly adaptable, allowing for the integration of diverse data types and the construction of predictive models tailored to specific research questions. Its predictive capability is particularly valuable in translational research, where accurate models can inform clinical decisions.	The framework can be complex to implement, requiring substantial expertise in network modeling and machine learning. The accuracy of the predictions is also highly dependent on the quality and quantity of the input data.
Gene Regulatory Network Database (GRAND)	GRAND is primarily used to store and analyze gene regulatory networks derived from various experimental datasets, such as transcriptomics, proteomics, and epigenomics. It serves as a platform for researchers to explore gene interactions and regulatory mechanisms, making it particularly valuable in the study of complex diseases like cancer. By providing access to curated gene regulatory networks, …	One of the main strengths of GRAND is its ability to integrate diverse types of biological data into a unified framework, allowing for a more comprehensive understanding of gene regulation. It also offers user-friendly tools for visualizing and analyzing GRNs, which can be especially useful for researchers without extensive computational expertise. Furthermore, GRAND's curated datasets enhance th…	Despite its strengths, GRAND has some limitations. The quality and accuracy of the integrated networks depend heavily on the underlying datasets, which can vary in reliability. Additionally, while GRAND is a valuable tool for exploring existing GRNs, it may not fully capture the dynamic nature of gene regulation, which can change under different conditions or in response to environmental factors.…
